# Supplementary material for: Truffle biogeography—A case study revealing ecological niche separation of different Tuber species
Source: Ecol Evol. 2017 May 7;7(12):4275–88. doi: 10.1002/ece3.3017 (PMC5478065; doi:10.1002/ece3.3017)
Supplement: Supplementary file 2 [file ECE3-7-4275-s002.xlsx]

## Sheet: Table S2
	Host tree identity at the site:					Climatic parameters:				Soil properties:				Truffle detection (binary data):
Site ID	Quercus spp.	Corylus avellana	Carpinus betulus	Fagus sylvatica	Tilia spp.	Mean annual temperature (°C)	Mean winter temperature (°C)	Precipitation (mm/a)	Humidity balance (mm)	Ca (mg/kg)	Conductivity (μS/cm)	soil pH	Trophic potential (absorbance increase of Chlorella kessleri cultures at 655 nm after 7 days of cultivation in autoclaved soil extracts)	none	Tuber borchii	Tuber rufum	Tuber foetidum	Tuber huidongense	Tuber dryophilum	Tuber oligospermum	Tuber indicum	Tuber aestivum
1	0	0	0	0	0	8.2	0	850	25	117.654	118	7.34	2.5461	1
2	1	0	0	0	0	8.2	0	850	25	136.487	148	7.26	2.56215	1
3	1	0	0	0	0	7.7	-0.5	870	120	27.4561	97	4.09	2.75129	1
4	1	0	1	1	0	7.8	-0.5	870	120	27.7292	118	3.73	2.96026	1
5	0	1	0	0	0	8	0	800	100	24.8684	85	3.74	2.47338	1
6	1	0	0	0	0	8.1	0	800	50	60.613	89	6.53	2.07159		1
7	0	0	1	0	0	8.1	0	800	50	84.0303	103	6.52	2.01135					1
8	1	0	0	0	0	7.8	-1	920	250	11.8363	73	4.08	1.75258	1
9	0	0	1	0	0	7.8	-1	820	150	131.188	121	7.16	2.78649			1
10	1	0	0	0	0	7	-1.5	800	220	85.7105	110	4.6	1.92422				1
11	1	0	1	0	1	8.2	-0.5	750	180	52.2492	98	4.19	1.81292	1
12	1	0	1	0	1	8.2	-0.5	750	200	33.1376	130	4.17	2.60963		1
13	1	0	1	0	0	8.5	-0.5	650	70	16.5724	86	4.3	2.24913	1
14	1	1	1	0	1	9	0	620	130	24.8684	63	4.6	1.72966		1
15	1	1	1	0	0	9.4	0	700	125	20.0017	122	4.03	2.7629	1
16	1	0	1	0	1	9.4	0	700	125	41.2004	120	5.07	2.95958		1
17	1	0	1	0	0	8.2	-0.5	800	50	21.0166	112	3.83	2.3701	1
18	1	0	0	0	0	8.5	-0.5	730	100	9.24141	80	3.84	1.93254	1
19	1	0	0	0	0	7.5	0	650	0	79.9725	101	5.47	1.61401	1
20	1	0	1	0	0	7.5	0	650	0	259.736	499	6.88	2.49649	1
21	1	0	1	0	0	7.5	0	650	0	310.396	750	6.64	3.35547	1
22	0	0	1	0	0	7.5	0	600	25	46.8586	173	4.26	1.57446		1
23	0	0	1	0	0	7.5	0	600	25	67.5859	258	5.08	2.28104	1
24	1	0	1	0	0	7.5	0	600	25	193.001	228	5.17	3.47296	1
25	1	0	1	0	0	7.5	0	600	25	128.617	430	5.18	2.71416					1
26	1	0	1	0	0	7.5	0	600	25	111.972	442	6	4.04436	1
27	1	0	1	0	0	7.5	0	600	25	102.428	335	4.87	1.88313			1
28	1	0	1	0	0	7.5	0	600	25	144.839	330	7.2	1.85847	1
29	1	0	1	1	0	7.5	0	600	0	292.497	435	7.13	2.13251	1
30	1	0	1	1	0	7.5	0	600	0	181.872	520	5.81	1.705	1
31	1	0	1	0	0	7.5	0	600	25	163.108	452	6.48	2.42464		1							1
32	1	0	1	0	0	7.5	0	600	25	46.3971	229	4.6	1.40756	1
33	1	1	0	0	0	7.5	0	600	25	270.227	650	6.27	2.24991	1
34	0	0	0	1	0	7.5	0	650	-30	63.6886	245	5.12	1.49942	1
35	0	0	0	1	0	7.5	0	650	-30	62.44	299	6.5	1.74775	1
36	0	0	0	1	0	7.5	0	650	-30	129.896	331	6.79	1.91678	1
37	1	0	1	0	0	7.9	0	650	-50	57.1178	250	5.15	1.74726		1
38	1	0	1	0	0	7.9	0	650	-50	40.3927	220	5.06	1.7052	1
39	1	0	1	0	0	7.9	0	650	-50	28.8492	200	5.15	1.78556		1
40	1	1	0	0	0	8	-0.5	820	50	120.006	530	7.36	2.669									1
41	1	0	0	0	0	8	-0.5	820	50	122.406	351	7.56	1.83642	1
42	0	1	0	0	0	8	-0.5	820	50	204.812	560	7.1	2.99256	1
43	1	0	0	0	0	8	-0.5	820	50	79.9725	271	7.42	1.58084			1		1
44	1	0	0	0	0	8	-0.5	820	50	86.5632	270	7.51	1.2687					1				1
45	0	1	0	0	0	8.8	-0.5	800	25	142	409	7.35	2.27485									1
46	1	0	0	0	0	8.8	-0.5	800	25	131.188	369	7.38	2.10834	1
47	1	0	0	0	0	9	-0.5	800	-250	284.787	160	4.44	4.05647	1
48	1	0	0	0	0	9	-0.5	800	-250	733.855	150	3.85	1.93535	1								1
49	1	0	0	0	0	9	-0.5	800	-250	69.3075	90	4.14	2.15672		1
50	1	0	0	0	0	9	-0.5	800	-250	49.005	100	4.01	0.940047	1
51	1	0	0	0	0	9	-0.5	800	-250	81.3317	120	4.08	1.8906	1
52	1	0	0	0	0	9	-0.5	800	-250	119.721	110	3.97	1.39465	1
53	1	0	0	1	0	9	-0.5	800	-250	169.321	280	4.31	8.01667	1
54	1	0	0	0	0	9	-0.5	800	-250	154.234	170	4.06	2.93879	1								1
55	1	0	0	0	0	9	-0.5	800	-250	140.491	90	3.93	1.43397	1
56	1	0	0	0	0	8.5	-0.5	770	-200	7.09071	70	4.6	1.22481	1
57	1	0	0	0	0	8.5	0	800	-200	87.8213	70	4.3	0.965133		1
58	1	0	0	0	0	8.5	-0.5	750	-150	102.287	90	4.01	1.40414	1
59	1	0	0	0	0	9	-0.5	800	-200	45.1482	190	4.03	1.15192	1
60	1	0	0	0	0	9	-0.5	800	-200	11.9322	180	4.38	1.45838	1
61	1	0	0	0	0	9	0	750	-180	148.717	220	4.06	2.43402	1
62	1	0	0	0	0	9	0	750	-180	32.8231	150	4.61	3.01846		1
63	1	0	0	0	0	9	0	750	-180	89.0471	130	4.1	2.58759	1								1
64	1	0	0	0	0	8.5	-0.5	750	-180	129.467	120	3.81	1.56991	1
65	0	0	0	1	0	8.8	-0.5	800	-120	1.28086	70	5.83	3.54119	1
66	1	0	0	0	0	8.8	-0.5	800	-120	1.29873	80	6.36	2.1418	1
67	0	0	0	1	0	8.5	-0.5	820	-100	2.02376	70	5.9	3.16965	1
68	1	0	0	0	0	8.5	-0.5	820	-100	15.1029	50	4.16	1.17938		1
69	0	0	0	1	0	8.5	-0.5	820	0	83.6489	150	4.14	2.78048	1								1
70	0	0	0	1	0	8.5	0	820	0	49.6318	50	3.98	1.73771		1							1
71	0	0	0	0	0	9	0	700	-70	3.41712	130	5.39	2.21638	1								1
72	1	0	0	0	0	8.5	-0.5	700	100	24.8576	160	4.56	3.40322		1							1
73	0	0	0	1	0	8.5	-0.5	700	50	8.04748	60	4.38	1.98485		1
74	0	0	0	1	0	8.8	-0.5	800	-120	2.16401	80	5.43	2.84218		1
75	1	0	0	0	0	8.8	-0.5	800	-120	9.82788	40	4.2	1.24515		1
76	1	0	0	0	0	9	-0.5	750	-100	7.38686	50	4.37	1.97671	1
77	0	0	0	0	1	9	0	750	-100	2.35755	110	6.92	1.26108			1
78	1	0	0	0	0	9	0	750	-100	5.02412	60	4.75	2.12011		1							1
79	1	0	0	0	0	9	0	750	-100	19.5011	70	4.33	1.84789	1								1
80	1	0	0	0	0	9	0	750	-100	58.541	60	4.07	1.82111	1
81	1	0	0	0	0	9	0	750	-100	92.44	70	3.94	1.38787	1
82	1	0	0	0	0	9	0	750	-100	45.9261	60	3.99	1.16006	1								1
83	1	0	0	0	0	9.3	0	700	-130	17.6466	110	4.55	2.96354		1							1
84	1	0	0	0	0	9.3	0	700	-130	21.5506	160	4.66	5.18704				1
85	1	0	0	0	0	9.5	0	700	-130	32.141	90	4.19	2.49911	1
86	1	0	0	1	0	9.5	0	700	-130	2.35755	130	5.97	2.63233	1								1
87	1	0	0	0	0	9.5	0	700	-130	8.04748	80	4.72	2.65234	1								1
88	1	0	0	0	0	9.5	0	650	-130	6.13564	110	5.1	2.71369				1
89	1	0	0	0	0	9.5	0	650	-130	10.4054	110	4.93	3.29067	1
90	1	0	0	0	0	9.5	0	650	-130	37.6062	80	4.23	2.89472	1
91	1	0	0	0	0	6.6	-2.5	900	0	73.7378	190	4.56	2.80489		1	0
92	1	0	0	0	0	6.6	-0.5	900	50	189.082	150	3.9	1.97434	1
93	1	0	0	0	0	6.6	-0.5	900	50	36.389	150	4.42	2.1296		1
94	1	0	0	0	0	6.6	-0.5	900	50	314.898	180	3.69	3.74256		1
95	1	0	0	0	0	6.6	-0.5	900	50	12.6151	230	5.29	2.17841	1
96	1	0	0	0	0	6.6	-0.5	900	50	559.874	160	3.47	1.48719	1
97	0	0	0	1	0	5.5	-0.8	1000	220	354.234	140	3.5	1.62991	1
98	0	0	0	1	0	6	-2	900	-80	30.6994	110	4.14	1.27464	1
99	0	0	0	1	0	6	-2	900	-80	23.3265	150	4.36	1.53431	1
100	0	0	0	1	0	6	-2	900	-80	38.8481	110	4.08	1.86416		1
101	1	0	0	0	0	7.5	-0.5	900	30	25.2307	190	4.36	3.04388	1
102	1	0	0	0	0	7.5	-0.5	900	30	17.494	150	4.57	1.61669	1
103	1	0	0	0	0	7.5	-0.5	900	0	71.834	100	3.83	1.04954	1
104	1	0	0	0	0	7.5	-0.5	900	0	14.567	170	4.53	1.29668	1
105	1	0	0	0	0	7	-1	800	-50	53.1729	140	3.92	1.67873		1
106	1	0	0	0	0	7	-1	800	-50	62.2085	190	4.06	3.60526	1
107	1	0	0	0	0	6.5	-1.5	800	-50	12.1297	210	4.55	2.64352	1
108	1	0	0	0	0	6.5	-1	800	-50	116.544	130	3.77	1.61737		1
109	1	0	0	0	0	6.5	-1	800	-50	10.9247	150	4.55	2.03163	1
110	1	0	0	0	0	6.5	-0.5	750	-100	8.30099	190	5.2	2.02247	1
111	1	0	0	0	0	6.5	-1	900	50	460.14	150	3.84	3.62018	1
112	0	0	0	1	0	6.5	-1	900	50	319.044	170	3.73	1.04141	1
113	0	0	0	1	0	6.5	-1	900	50	19.4236	140	4.64	1.69229	1
114	0	0	0	1	0	6.5	-1	900	50	5.53414	90	4.85	1.83535		1
115	0	1	0	0	0	6	-1	900	0	7.47636	110	4.79	2.79573			1
116	0	0	0	0	0	6	-1	900	0	28.3825	130	4.41	1.80958	1
117	1	0	0	0	0	8	-0.5	850	0	136.348	170	3.87	3.85918	1
118	0	0	1	0	0	8	-0.5	850	0	13.1199	90	4.5	1.82246		1
119	0	0	1	0	0	8	-0.5	850	0	13.2926	290	6.71	3.51577	1
120	1	0	0	0	0	8.3	-0.5	800	-50	12.4512	270	7.17	3.89443					1
121	1	0	0	0	0	7	-0.5	800	-50	425.412	190	3.81	4.02698	1
122	0	0	0	1	0	7	-0.5	750	0	319.044	70	3.58	1.31905	1
123	1	0	0	0	0	6.5	-1	850	0	115.03	180	4.12	2.94625	1
124	0	0	0	1	0	6.5	-1	850	0	63.8572	100	3.92	1.36617	1
125	0	0	0	1	0	6.5	-1	850	0	177.113	150	3.79	2.54453	1
126	0	0	1	0	0	6.5	-1	850	0	139.962	230	3.78	2.21706	1
127	0	0	0	0	0	7	-0.5	800	-30	9.58539	110	4.7	1.40753	1
128	1	0	0	0	0	8	-0.5	730	-50	78.7209	160	3.95	3.32389	1
129	1	0	0	0	0	7.5	-0.5	700	-70	109.167	90	3.66	0.815973	1
130	1	0	0	0	0	7.5	-0.5	650	-70	1090.86	260	3.28	1.54177	1
131	1	0	0	0	0	7.5	-0.5	650	-70	40.9345	140	3.93	1.93467	1
132	1	0	0	0	0	7.5	-0.5	650	-70	31.1036	140	3.98	1.24481		1
133	0	0	0	1	0	6.5	-1	900	-25	10.01	198	3.95	1.18233		1
134	0	0	1	0	0	6.5	-1	900	-25	9.52	230	4.2	1.51596	1
135	1	0	0	0	0	6.5	-1	900	-25	5.37	170	4.07	1.66698	1
136	0	0	1	0	0	6.5	-1	900	-25	4.68	230	4.34	2.48708	1
137	0	0	1	0	0	6.5	-1	900	-25	9.62	202	3.81	1.55887	1
138	0	0	1	0	0	6.5	-1	900	-25	19.4	240	5.98	1.95304			1
139	1	0	0	0	0	6.5	-1	900	-25	8.29	146	4.6	1.11564	1
140	0	0	0	1	0	6.5	-1	900	-25	14	220	5.46	1.33268		1
141	0	0	0	1	0	6.5	-1	900	-25	12.68	180	5.15	1.47937				1
142	0	0	1	0	0	6.5	-1	900	-25	22.27	256	5.51	2.01807				1
143	0	0	1	0	0	6.5	-1	900	-25	9.16	134	5.55	1.11265			1
144	0	0	1	0	0	6.5	-1	900	-25	6.48	170	4.12	1.6382	1
145	0	0	1	0	0	6.5	-1	900	-25	15.3	204	5.36	1.83928				1
146	0	0	1	0	0	6.5	-1	900	-25	6.61	158	4.05	1.51546	1
147	1	0	0	0	0	8	-0.5	900	80	5.93	132	4.63	1.26566		1
148	1	0	0	0	0	8	-0.5	900	80	12.68	170	4.94	1.39089	1
149	1	0	0	0	0	8	-0.5	900	80	7.44	200	4.04	2.26555	1
150	1	0	0	0	0	8	-0.5	900	80	4.91	168	4.09	1.68876	1
151	0	0	0	1	0	8	-0.5	900	80	5.7	258	3.57	2.86744	1
152	1	0	0	0	0	6.5	-0.5	900	25	13.73	210	5.13	2.05981	1
153	1	0	0	0	0	6.5	-0.5	900	25	9.58	164	3.84	1.87238	1
154	0	0	0	0	1	6.5	-0.5	900	25	5.48	138	5.25	1.24254		1
155	0	0	1	0	0	6.5	-0.5	900	25	4.87	142	4.95	1.22791		1
156	1	0	0	0	0	6.5	-0.5	900	25	17.52	189	4.58	1.86439	1
157	0	0	0	1	0	6.5	-0.5	900	25	19.25	147	4.48	1.43264	1
158	0	0	0	1	0	8	-0.5	900	75	10.05	116	4.03	1.28861	1
159	0	0	0	1	0	8	-0.5	900	75	11.26	175	3.79	1.65051	1
160	1	0	0	0	0	8	-0.5	900	75	40.89	310	3.92	4.23023	1
161	1	0	0	0	0	7.5	-0.5	900	160	6.05	148	3.74	1.66914	1
162	0	0	1	0	0	7.5	-0.5	900	160	6.16	164	3.61	1.74248	1
163	0	0	0	1	0	7.5	-0.5	900	160	14.79	208	3.72	2.37099	1
164	0	0	1	0	0	7.5	-0.5	900	160	12.37	281	3.69	2.91867	1
165	0	0	1	0	0	7.5	-0.5	900	160	6.54	304	3.62	2.77979		1
166	0	0	0	0	0	6.5	-1	900	0	6.94	212	4.35	1.41202		1
167	1	0	0	0	0	6.5	-1	900	0	7.29	178	4.08	2.14064	1
168	0	0	0	1	0	6.5	-1	900	0	12.94	260	6.27	1.40819				1
169	0	0	0	0	1	6.5	-1	900	0	35.09	170	5.15	2.9185				1
170	1	0	0	0	0	6.5	-1	900	0	12.44	230	4.25	2.50221	1
171	0	0	0	1	0	6.5	-1	900	0	18.83	230	4.77	1.84261	1
172	0	0	0	1	0	6.5	-1	900	0	5.01	156	4.1	1.39755	1
173	1	0	0	0	0	6.5	-1	900	0	24.59	341	5.43	3.53802				1
174	0	0	0	1	0	6.5	-1	900	0	22.17	179	4.57	2.38197	1
175	1	0	0	0	0	6.5	-1	900	0	24.59	190	4.7	2.05216	1
176	0	1	0	0	0	6.5	-1	900	0	29.41	180	5.78	2.07661				1
177	0	1	0	0	0	6.5	-1	900	0	24.36	175	5.64	1.63554				1
178	1	0	0	0	0	6.5	-1	900	0	26.77	175	4.93	1.2921	1
179	1	0	0	0	0	6.5	-1	900	0	35.84	196	5.49	1.58565	1
180	0	1	0	0	0	6.5	-1	900	0	36.18	189	5.3	1.91811				1
181	1	0	0	0	0	6.5	-1	900	0	14.51	131	4.81	1.46773	1
182	1	0	0	0	0	8	-0.5	830	0	23.68	180	4.45	1.79936		1
183	1	0	0	0	0	8	-0.5	830	0	17.86	229	4.04	2.14131		1
184	1	0	0	0	0	8	-0.5	830	0	11.72	366	4.16	3.74891	1
185	0	0	0	0	1	8	-0.5	830	0	46.66	202	5.05	2.07362	1
186	0	0	1	0	0	8	-0.5	800	-25	50.91	190	5.31	2.32392	1
187	1	0	0	0	0	8	-0.5	800	-25	23.28	115	5.07	1.85624		1
188	0	0	1	0	0	8	-0.5	800	-25	30.25	162	4.91	1.35114	1
189	0	0	0	0	1	8	-0.5	800	-25	60.73	260	5.15	2.681			1
190	1	0	0	0	0	7	-0.5	800	-25	45.36	262	4.8	1.99162	1
191	0	0	0	1	0	7	-0.5	900	0	45.36	228	5.03	1.64968		1
192	1	0	0	0	0	7	-0.5	900	0	45.36	251	5.32	1.95171			1
193	1	0	0	0	0	7	-0.5	900	0	42.07	257	5.6	3.33079		1
194	0	0	0	0	1	8	-0.5	900	0	44.51	210	5.65	1.40703	1
195	1	0	0	0	0	8	-0.5	900	0	33.87	172	4.78	1.54673	1
196	1	0	0	0	0	8	-0.5	900	0	70.61	341	5.41	3.80612	1
197	1	0	0	0	0	8	0	850	50	18.89	249	4.55	3.33944	1
198	1	0	0	0	0	8	0	850	50	24.83	270	4.36	2.94162	1
199	1	0	0	0	0	8	0	850	50	18.19	192	4.4	2.4628	1
200	1	0	0	0	0	8	0	800	50	40.13	250	5.18	2.05549	1
201	1	0	0	0	0	8	0	850	100	12.6	249	3.81	2.95209	1
202	1	0	0	0	0	8	0	850	100	20.37	243	4.05	2.5699	1
203	1	0	0	0	0	7.3	0	750	-30	103.88	319	7.61	2.69098					1
204	1	0	0	0	0	7.3	0	750	-30	100.04	320	7.61	2.2534					1
205	0	0	1	0	0	7.3	0	750	-30	97.26	299	7.45	2.23278	1
206	1	0	0	0	0	7.3	0	750	-30	74.92	480	7.19	3.47832			1
207	1	0	0	0	0	7	0	800	-50	13.62	176	4.5	2.08143	1
208	0	0	0	1	0	7	0	800	-50	6.8	112	3.81	2.15661	1
209	1	0	0	0	0	7	0	800	-50	14.99	190	4.13	2.24891	1
210	1	0	0	0	0	7	0	800	-50	7.35	164	3.91	2.24259	1
211	1	0	0	0	0	7	0	800	-50	9.17	168	3.94	2.38346		1
212	1	0	0	0	0	7	0	800	-50	8.17	100	5.02	1.75413	1
213	1	0	0	0	0	7	0	800	-50	4.29	136	3.84	1.69342		1
214	1	0	0	0	0	7	-0.5	800	0	31.48	268	4.41	3.19525	1
215	1	0	0	0	0	7	-0.5	800	0	53.48	448	4.78	3.28456	1
216	1	0	0	0	0	7	-0.5	800	0	24.74	264	5.58	2.21183	1
217	1	0	0	0	0	6	-1	830	-30	30.29	268	4.42	3.80629		1
218	1	0	0	0	0	6	-1	830	-30	78.96	381	5.72	3.28755									1
219	1	0	0	0	0	6	-1	830	-30	16.67	178	4.63	2.33906	1
220	1	0	0	0	0	6	-1	830	-30	32.09	334	5.51	3.37969	1
221	1	0	0	0	0	6	-1	800	-50	18.89	220	4.28	2.73904	1
222	1	0	0	0	0	6	-1	800	-50	24.51	238	5.07	3.36772		1
223	1	0	0	0	0	6	-1	800	-50	21.62	198	5.25	1.70273	1
224	0	0	0	0	1	6	-1	800	-50	18	140	5.61	1.52195				1
225	0	0	0	1	0	5.5	-1	900	-30	25.96	250	5.25	1.50465	1
226	1	0	0	0	0	5.5	-1	900	-30	40.44	278	4.96	1.26666	1
227	1	0	0	0	0	5.5	-1	900	-30	35	266	4.43	1.91795	1
228	1	0	0	0	0	5.5	-1.5	900	-50	18.53	308	3.85	2.07079	1
229	1	0	0	0	0	5.5	-1.5	900	-50	17.66	244	4.54	2.41157		1
230	1	0	0	0	0	5.5	-1.5	900	-50	28.87	342	4.94	1.61758				1
231	1	0	0	0	0	5.5	-1.5	900	-50	12.85	250	3.76	2.1285	1
232	1	0	0	0	0	5.5	-1.5	900	-50	20.21	192	4.89	1.35896				1
233	1	0	0	0	0	7	-0.5	750	-50	19.83	168	5.32	1.83279	1
234	0	0	0	0	1	8.3	-0.5	770	-70	56.12	340	6.77	2.02788	1
235	1	0	0	0	0	8.3	-0.5	770	-70	6.48	178	3.84	1.82864	1
236	1	0	0	0	0	8.3	-0.5	770	-70	11.02	275	3.87	3.33728	1
237	1	0	0	0	0	8.3	-0.5	770	-70	12.85	307	4.22	2.89588	1
238	1	0	0	0	0	8.3	-0.5	770	-70	9.55	258	3.69	1.80485	1
239	1	0	0	0	0	8.3	-0.5	770	-70	14.68	330	4.12	3.1096						1
240	1	0	0	0	0	8.3	-0.5	770	-70	4.63	275	4.06	2.73372	1
241	1	0	0	0	0	8.3	-0.5	770	-70	8.47	140	3.98	1.68095	1
242	1	0	0	0	0	8.3	-0.5	770	-70	21.36	215	5.34	2.15112	1
243	0	0	0	0	1	8.3	-0.5	770	-70	90.24	240	7.38	1.86855	1
244	1	0	0	0	0	8.3	-0.5	770	-70	5.99	148	4.64	1.39156	1
245	1	0	0	0	0	8	-0.5	770	-50	13.09	155	5.08	1.66615		1
246	0	0	0	0	1	8	-0.5	770	-50	63.16	313	7.31	1.63222				1
247	1	0	0	0	0	8	-0.5	770	-50	14.82	147	5.38	1.57966			1
248	1	0	0	0	0	8.3	-0.5	750	-100	24.65	210	4.24	3.53836	1
249	1	0	0	0	0	8.3	-0.5	750	-100	21.36	200	4.16	3.75739	1
250	1	0	0	0	0	7.5	-0.5	680	-150	10.54	195	4.15	2.17524	1
251	1	0	0	0	0	7.5	-0.5	680	-150	9.71	321	4.01	2.56591	1
252	1	0	0	0	0	7.5	-0.5	680	-150	29.55	337	4.7	2.68882	1
253	1	0	0	0	0	7.5	-0.5	680	-150	14.45	250	4.31	3.42609	1
254	1	0	0	0	0	7.5	-0.5	680	-150	17.48	190	4.16	1.69758							1
255	1	0	0	0	0	7.5	-0.5	680	-150	30.99	232	4.37	2.94977		1
256	1	0	0	0	0	7.5	-0.5	680	-150	13.26	140	4.47	1.68461		1
257	1	0	0	0	0	8.3	-0.5	770	-30	64.01	318	6.12	3.30052	1
258	1	0	0	0	0	8.3	-0.5	770	-30	46.72	840	4.94	1.74598		1
259	1	0	0	0	0	8.3	-0.5	770	-30	39.72	263	5.06	3.29803	1
260	1	0	0	0	0	8.3	-0.5	770	-30	41.66	208	6.42	2.27187			1
261	0	0	0	1	0	8.3	-0.5	770	-30	27.12	162	6	1.62706								1
262	0	0	1	0	0	8.3	-0.5	770	-30	40.88	242	5.68	2.37099				1
263	1	0	0	0	0	8	-0.5	800	-30	13.51	188	4.76	1.65766	1
264	1	0	0	0	0	8	-0.5	800	-30	6.93	120	4.12	1.48004	1
265	1	0	0	0	0	8	-0.5	800	-30	10.05	192	3.81	3.60954	1
266	1	0	0	0	0	8	-0.5	800	-30	7.62	127	3.87	1.78772	1
267	1	0	0	0	0	8	-0.5	800	-30	3.52	80	4.31	1.73201		1
268	0	0	1	0	0	7.5	-0.5	800	30	105.71	970	7.26	2.39361					1
269	1	0	0	0	0	8.3	-0.5	800	30	165.5	490	6.74	2.08875	1
270	1	0	0	0	0	8.3	-0.5	800	30	50.23	267	5.18	1.86705	1
271	1	0	0	0	0	8.3	-0.5	800	30	103.71	429	6.49	1.94988	1
272	1	0	0	0	0	8.3	-0.5	800	80	6.97	155	4.04	2.14164		1
273	1	0	0	0	0	7.5	-0.5	900	100	10.61	157	4.66	3.80945		1
274	1	0	0	0	0	7.5	-0.5	900	100	8.52	166	4.61	2.48691	1
275	1	0	0	0	0	8	-0.5	800	-30	9.02	109	5.23	1.9078	1
276	1	0	0	0	0	8	-0.5	800	-30	18.63	157	4.92	2.12567			1
277	1	0	0	0	0	8	-0.5	800	-30	7.18	133	4.06	2.39244		1
278	1	0	0	0	0	8	-0.5	800	-30	13.99	169	4.91	2.76965		1
279	1	0	0	0	0	8	-0.5	820	0	1.94	70	4.32	1.42017						1
280	0	1	0	0	0	7.8	-1	850	100	65.61	266	7.27	2.0342	1
281	0	1	0	0	0	8	-0.5	850	100	72.46	200	7.22	2.42221	1
282	1	0	0	0	0	8.3	-0.5	780	0	3.05	43	4.18	1.33119	1
283	1	0	0	0	0	6.5	-1	900	30	5.63	120	4.89	0.978917		1
284	1	0	0	0	0	8	-0.5	730	-100	18.41	345	3.55	1.75812	1
285	1	0	0	0	0	7.5	-0.5	750	-100	5.17	135	4.74	0.773598		1
286	1	0	0	0	0	7.5	-0.5	750	-100	0.46	95	3.93	0.485106	1
287	1	0	0	0	0	7.5	-0.5	750	-100	0.2	106	3.73	0.691006	1
288	1	0	0	0	0	7.5	-0.5	750	-100	0.45	90	4.03	0.802901		1
289	1	0	0	0	0	7.5	-0.5	750	-100	0.74	102	4.45	0.793617	1
290	0	0	1	0	0	7.5	-1	750	0	10.38	150	4.67	1.20358		1
291	1	0	0	0	0	7.5	-1	750	0	8.02	164	4.48	1.08104						1
292	0	0	0	1	0	7.5	-1	750	0	1.71	100	4.38	0.769246	1
293	1	0	0	0	0	7.5	-1	750	0	0.48	88	4.47	0.755126	1
294	1	0	0	0	0	7.5	-1	750	0	2.45	120	4.72	0.713636	1
295	0	0	1	0	0	7.5	-1	750	0	5.32	166	4.35	1.15213	1
296	1	0	0	0	0	7.5	-1	750	0	1.52	118	4.13	0.921373	1
297	0	0	1	0	0	7.5	-1	750	0	4.31	136	4.91	0.833462	1
298	0	0	0	0	1	6	-1.5	800	-20	12.69	127	5.55	1.17911				1
299	1	0	0	0	0	8	-0.5	730	0	9	104	4.65	0.943037	1
300	1	0	0	0	0	8	-0.5	730	0	1.71	195	3.73	1.10677	1
301	1	0	0	0	0	7.5	-0.5	730	0	2.92	150	3.96	1.29845	1
302	1	0	0	0	0	7.5	-0.5	730	0	3.92	113	4.77	0.833656	1
303	1	0	0	0	0	7.5	-1	730	0	0.34	114	4.16	0.917118	1
304	1	0	0	0	0	7.5	-1	730	0	4.57	115	4.57	0.798356	1
305	1	0	0	0	0	7.5	-1	730	0	5.17	195	4.3	1.12988	1
306	1	0	0	0	0	7	-1	730	0	0.52	116	4.08	0.951354	1
307	0	0	0	1	0	7	-1	730	0	0.6	129	3.99	0.84352	1
308	0	0	0	1	0	7	-1	730	0	2.21	101	4.31	1.01683	1
309	0	0	0	1	0	7	-1	730	0	5.48	164	3.95	1.12911		1
310	0	0	0	1	0	7	-1	730	0	7.8	136	4.32	1.21973		1
311	0	0	0	1	0	7	-1	730	0	1.55	229	3.77	1.17176	1
312	1	0	0	0	0	7	-1	730	0	8.1	188	4.26	0.995841	1
313	1	0	0	0	0	7	-1	730	0	0.88	137	3.96	0.788588	1
314	0	0	1	0	0	8	-0.5	900	30	8.83	160	4.51	1.25232	1
315	0	0	0	0	1	8	-0.5	900	30	11.42	139	5.7	0.8294			1
316	1	0	0	0	0	8	-0.5	750	0	13.96	176	5.89	1.20048	1
317	1	0	0	0	0	8	-0.5	750	0	0.72	169	3.78	0.961605	1
318	1	0	0	0	0	8	-0.5	750	-30	16.26	97	5.96	1.16354			1
319	0	0	0	0	1	8	-0.5	750	-30	29.4	130	6.86	1.44797				1
320	0	0	0	0	1	7	-0.5	650	-50	22.72	130	6.77	1.12814	1
321	1	0	0	0	0	7	-1	650	-50	3.96	108	5.77	0.738781	1
322	1	0	0	0	0	7	-1	600	-75	1.91	121	5.79	0.497969	1
